# Supplementary material for: Timing and Pattern of Early Diversification in Drosophilidae (Diptera)
Source: Mol Biol Evol. 2025 Oct 23;42(11):msaf269. doi: 10.1093/molbev/msaf269 (PMC12603360; doi:10.1093/molbev/msaf269)
Supplement: msaf269_Supplementary_Data [file msaf269_supplementary_data.zip]

Archive with 3 entries (3 files):
- MBE25-0386_Dias_Supplementary_files.pdf
- MBE25-0386_Supplementary_figures_S1-S23.pdf
- MBE25-0386_Supplementary_Tables_S1-S6.pdf
